# Supplementary material for: Utilisation of Skilled Birth Attendant in Low- and Middle-Income Countries: Trajectories and Key Sociodemographic Factors
Source: Int J Environ Res Public Health. 2021 Oct 13;18(20):10722. doi: 10.3390/ijerph182010722 (PMC8535845; doi:10.3390/ijerph182010722)
Supplement: Supplementary file 1 [file ijerph-18-10722-s001.zip]

Archive with 1 entries (1 files):
- ijerph-1371000-supplementary.pdf
